# Supplementary material for: Purification and Identification of Flavonoid Molecules from Rosa setate x Rosa rugosa Waste Extracts and Evaluation of Antioxidant, Antiproliferative and Antimicrobial Activities
Source: Molecules. 2022 Jul 8;27(14):4379. doi: 10.3390/molecules27144379 (PMC9323010; doi:10.3390/molecules27144379)
Supplement: Supplementary file 1 [file molecules-27-04379-s001.zip]

Archive with 1 entries (1 files):
- molecules-1781680-supplementary.pdf
